# Supplementary material for: Regenerative medicine in China: main progress in different fields
Source: Mil Med Res. 2016 Aug 19;3:24. doi: 10.1186/s40779-016-0096-z (PMC4990848; doi:10.1186/s40779-016-0096-z)
Supplement: Additional file 1: — Clinical trials about stem cells. (XLSX 8 kb) [file 40779_2016_96_MOESM1_ESM.xlsx]

## Sheet: Sheet1
	USA	Europe	China
2000	99	7	0
2001	93	17	0
2002	78	16	0
2003	69	10	0
2004	59	5	0
2005	190	70	1
2006	188	69	4
2007	250	87	4
2008	230	100	14
2009	232	117	10
2010	195	112	25
2011	197	117	39
2012	192	111	39
2013	210	110	39
2014	241	111	80
2015	221	106	79
