# Supplementary material for: Regenerative medicine in China: main progress in different fields
Source: Mil Med Res. 2016 Aug 19;3:24. doi: 10.1186/s40779-016-0096-z (PMC4990848; doi:10.1186/s40779-016-0096-z)
Supplement: Additional file 2: — Clinical trials about active factors. (XLSX 8 kb) [file 40779_2016_96_MOESM2_ESM.xlsx]

## Sheet: Sheet1
	USA	Europe	China
2000	329	56	0
2001	271	46	2
2002	214	29	1
2003	262	48	0
2004	279	45	0
2005	614	235	4
2006	629	246	12
2007	696	279	21
2008	675	327	23
2009	652	341	34
2010	565	323	36
2011	537	332	47
2012	483	346	59
2013	517	358	81
2014	533	370	189
2015	565	331	197
